# Supplementary material for: The UFM1 Pathway Impacts HCMV US2-Mediated Degradation of HLA Class I
Source: Molecules. 2021 Jan 8;26(2):287. doi: 10.3390/molecules26020287 (PMC7827699; doi:10.3390/molecules26020287)
Supplement: Supplementary file 1 [file molecules-26-00287-s001.zip]

Archive with 3 entries (2 files):
- molecules-1033577-supplementary and new figures/
- molecules-1033577-supplementary and new figures/molecules-1033577-new figures.pdf
- molecules-1033577-supplementary and new figures/molecules-1033577-supplementary.pdf
